# Supplementary material for: The Nephroprotective Effect of Nitric Oxide during Extracorporeal Circulation: An Experimental Study
Source: Biomedicines. 2024 Jun 12;12(6):1298. doi: 10.3390/biomedicines12061298 (PMC11201384; doi:10.3390/biomedicines12061298)
Supplement: Supplementary file 1 [file biomedicines-12-01298-s001.zip]

Archive with 1 entries (1 files):
- biomedicines-3001934-supplementary.pdf
